# Supplementary material for: Mass Extinction and the Disappearance of Unknown Mammal Species: Scenario and Perspectives of a Biodiversity Hotspot’s Hotspot
Source: PLoS One. 2016 May 18;11(5):e0150887. doi: 10.1371/journal.pone.0150887 (PMC4871537; doi:10.1371/journal.pone.0150887)
Supplement: S1 Table — Ordered according to fragment size. (XLS) [file pone.0150887.s001.xls]

## Sheet: 21FRAG-21SPP-NOVO2016
Vegetation Type	Fragment	Area	Sighting Rate	Richness	Effort	Isolamento	Cuniculus paca	Bradypus variegatus	Callithrix jacchus	Sapajus flavius	Cerdocyon thous	Coendou prehensilis	Dasyprocta primnolopha	Dasypus novemcinctus	Eira barbara	Euphractus sexcinctus	Galictis vittata	Guerlinguetus alphonsei	Hydrochaerus hydrochaeris	Leopardus pardalis	Leopardus tigrinus	Nasua nasua	Pecari tajacu	Procyon cancrivorus	Puma yaguarondi	Sylvilagus brasiliensis	Tamandua tetradactyla
Lowland evergreen	Bulandi	4	4	4	7.2	4.44	1	0	1	1	0	0	0	0	0	0	0	0	0	0	0	1	0	0	0	0	0
Lowland evergreen	Café	7	9	2	10	13.94	0	1	1	0	0	0	0	0	0	0	0	0	0	0	0	0	0	0	0	0	0
Lowland evergreen	Vale	8	3	2	5	56.75	0	0	1	0	0	0	0	0	0	0	0	1	0	0	0	0	0	0	0	0	0
Lowland evergreen	Xangô	9	13	2	10	13.8	0	1	1	0	0	0	0	0	0	0	0	0	0	0	0	0	0	0	0	0	0
Lowland evergreen	Mingú	13	2	2	10	6.39	0	0	0	1	0	0	0	0	0	0	0	0	0	0	0	1	0	0	0	0	0
Lowland evergreen	Gengibre	19.8	2	2	10	2.12	0	0	0	1	0	0	0	0	1	0	0	0	0	0	0	0	0	0	0	0	0
Submontane evergreen	Aquidaban	24	1	1	11	0.89	0	0	1	0	0	0	0	0	0	0	0	0	0	0	0	0	0	0	0	0	0
Lowland evergreen	São Braz	37	11	2	10	10.52	0	0	1	0	0	0	0	0	0	0	0	1	0	0	0	0	0	0	0	0	0
Submontane semidecidual	Bom Jesus	41	6	2	7	24.3	0	0	1	0	0	0	0	0	0	0	0	0	0	0	0	1	0	0	0	0	0
Submontane semidecidual	Ageró	50	4	3	7.5	6.4	0	0	1	0	0	1	1	0	0	0	0	0	0	0	0	0	0	0	0	0	0
Submontane semidecidual	Espelho	50	2	2	7	19.58	0	0	1	0	0	0	0	0	0	0	0	1	0	0	0	0	0	0	0	0	0
Lowland evergreen	Charles Darwin	60	5	5	20.5	15.76	0	1	1	0	1	0	1	0	0	0	0	1	0	0	0	0	0	0	0	0	0
Lowland evergreen	Cuxiu	118	4	1	10	8	0	0	1	0	0	0	0	0	0	0	0	0	0	0	0	0	0	0	0	0	0
Submontane semidecidual	Capoeirão	122	9	8	162	15.12	0	0	1	0	1	1	0	0	0	1	0	1	0	0	0	1	1	1	0	0	0
Submontane semidecidual	Cachoeira	271	14	9	172.2	12.89	0	0	1	0	0	0	0	0	1	1	0	1	1	0	0	1	1	1	0	1	0
Submontane semidecidual	Fervedouro	300	2	2	7	2.58	0	0	1	0	0	0	0	0	0	0	0	1	0	0	0	0	0	0	0	0	0
Low montane semidecudual	Brejo Cavalos	354	23	2	43	3.23	0	0	1	0	0	0	0	0	1	0	0	0	0	0	0	0	0	0	0	0	0
Lowland evergreen	Tapacurá	382	115	2	100	1.67	0	0	1	0	0	0	1	0	0	0	0	0	0	0	0	0	0	0	0	0	0
Submontane semidecidual	Quengo	500	3	3	8	5.94	0	0	1	0	0	0	1	0	0	0	0	0	0	0	0	1	0	0	0	0	0
Lowland evergreen	Saltinho	548	74	7	77.9	1.87	0	0	1	0	0	0	1	1	1	0	0	0	0	0	0	1	0	0	0	0	1
Submontane evergreen	Coimbra	3478.3	28	20	329.75	6.92	1	1	1	0	1	1	1	1	1	1	1	1	1	1	1	1	1	1	1	1	1
